# Supplementary material for: Three Toxoplasma gondii Dense Granule Proteins Are Required for Induction of Lewis Rat Macrophage Pyroptosis
Source: mBio. 2019 Jan 8;10(1):e02388-18. doi: 10.1128/mBio.02388-18 (PMC6325250; doi:10.1128/mBio.02388-18)
Supplement: TABLE S1 [file mBio.02388-18-st001.xlsx]

## Sheet: Sheet1
Primer Name	Sequence		Gene	Comments
MYR1_1F	AAGTTGGTTTCTTCCACTGCACTCGG		TGGT1_254470 (MYR1)	Forward oligo for gRNA #1
MYR1_1R	AAAACCGAGTGCAGTGGAAGAAACCA		TGGT1_254470 (MYR1)	Reverse oligo for gRNA #1
MYR1_2F	AAGTTGCCGCCACAGAATCGTAACGG		TGGT1_254470 (MYR1)	Forward oligo for gRNA #2
MYR1_2R	AAAACCGTTACGATTCTGTGGCGGCA		TGGT1_254470 (MYR1)	Reverse oligo for gRNA #2
MYR1_MutF	AACTTCTACGCTGTTCGTCTCG		TGGT1_254470 (MYR1)	Forward primer within gene to determine KO, used as P1
MYR1_MutR	TGACTACCCTCATCTGGAAGCG		TGGT1_254470 (MYR1)	Reverse primer within gene to determine KO, used as P2
TGGT1_236870_prom_F	CACCCCAGACTTGGAATAGCGGTGAG		TGGT1_236870 (GRA42)	Forward primer for amplifying gene + 2KB upstream of start site to clone into pENTR
TGGT1_236870_HA_R	CTATCAAGCGTAATCTGGAACATCGTATGGGTACCTGAGGAACGAGTTGTTT		TGGT1_236870 (GRA42)	Reverse primer for amplifying gene with HA-tag
TGGT1_236870_1F	AAGTTGCAGCCAATCCTAACTGAATTG		TGGT1_236870 (GRA42)	Forward oligo for gRNA #1
TGGT1_236870_1R	AAAACAATTCAGTTAGGATTGGCTGCA		TGGT1_236870 (GRA42)	Reverse oligo for gRNA #1
TGGT1_236870_2F	AAGTTGATACGCCTTCTTTTGCGAAG		TGGT1_236870 (GRA42)	Forward oligo for gRNA #2
TGGT1_236870_2R	AAAACTTCGCAAAAGAAGGCGTATCA		TGGT1_236870 (GRA42)	Reverse oligo for gRNA #2
TGGT1_236870_MutF	GACACTCGTCGTTACCCGCAT		TGGT1_236870 (GRA42)	Forward primer within gene to determine KO, used as P1
TGGT1_236870_MutR	GAAATCCTTACGCCGGGAAGG		TGGT1_236870 (GRA42)	Reverse primer within gene to determine KO, used as P2
TGGT1_226380_over_F	CACCGGTACTAAACCAGACTGTGCCCG		TGGT1_226380 (GRA35)	Forward primer for amplifying gene + 2KB upstream of start site to clone into pENTR
TGGT1_226380_HA_R	CTATCAAGCGTAATCTGGAACATCGTATGGGTAAGTCTGTTTCGGCTCCGCCTG		TGGT1_226380 (GRA35)	Reverse primer for amplifying gene with HA-tag
TGGT1_226380_1F	AAGTTGCAGCGACTGTTATATAAAGTG		TGGT1_226380 (GRA35)	Forward oligo for gRNA #1
TGGT1_226380_1R	AAAACACTTTATATAACAGTCGCTGCA		TGGT1_226380 (GRA35)	Reverse oligo for gRNA #1
TGGT1_236380_2F	AAGTTGTAGCACAAGCATTAGTTGAG		TGGT1_226380 (GRA35)	Forward oligo for gRNA #2
TGGT1_226380_2R	AAAACTCAACTAATGCTTGTGCTACA		TGGT1_226380 (GRA35)	Reverse oligo for gRNA #2
TGGT1_226380_MutF	ATGTATCCCCTGACTGTTTAC		TGGT1_226380 (GRA35)	Forward primer within gene to determine KO, used as P1
TGGT1_226380_MutR	TCAAGTCTGTTTCGGCTCCGC		TGGT1_226380 (GRA35)	Reverse primer within gene to determine KO in type I, used as P2
TGME49_226380_MutR	TCAAGTCTGTTTCGGTTCCGC		TGME49_226380 (GRA35)	Reverse primer within gene to determine KO in type II, used as P2
TGGT1_237015_over_F	CACCGCTCGAATCAAGGGTAGTTCAGGG		TGGT1_237015 (GRA43)	Forward primer for amplifying gene + 2KB upstream of start site to clone into pENTR
TGGT1_237015_HA_R	CTATCAAGCGTAATCTGGAACATCGTATGGGTATCCACTACCAGGAGCTCCTCC		TGGT1_237015 (GRA43)	Reverse primer for amplifying gene with HA-tag
TGGT1_237015_1F	AAGTTGCTTGACTGGGCATTGCTCTGG		TGGT1_237015 (GRA43)	Forward oligo for gRNA #1
TGGT1_237015_1R	AAAACCAGAGCAATGCCCAGTCAAGCA		TGGT1_237015 (GRA43)	Reverse oligo for gRNA #1
TGGT1_237015_2F	AAGTTGCTTGTTGAGGATATAGCACAG		TGGT1_237015 (GRA43)	Forward oligo for gRNA #2
TGGT1_237015_2R	AAAACTGTGCTATATCCTCAACAAGCA		TGGT1_237015 (GRA43)	Reverse oligo for gRNA #2
TGGT1_237015_MutF	ATGACCGTGCCCGTTCATCTG		TGGT1_237015 (GRA43)	Forward primer within gene to determine KO, used as P1
TGGT1_237015_MutR	CAGAGGCACCACGTCCATCAG		TGGT1_237015 (GRA43)	Reverse primer within gene to determine KO, used as P2
TGGT1_258580_1F	AAGTTGAAATCGGGGATTTGTTCGTTG		TGGT1_258580 (ROP17)	Forward oligo for gRNA #1
TGGT1_258580_1R	AAAACAACGAACAAATCCCCGATTTCA		TGGT1_258580 (ROP17)	Reverse oligo for gRNA #1
TGGT1_258580_2F	AAGTTGAAAGACCCTATTACCGTGATG		TGGT1_258580 (ROP17)	Forward oligo for gRNA #2
TGGT1_258580_2R	AAAACATCACGGTAATAGGGTCTTTCA		TGGT1_258580 (ROP17)	Reverse oligo for gRNA #2
TGGT1_ 258580_MutF	ATGGAGTTGGTGTTGTGCT		TGGT1_258580 (ROP17)	Forward primer within gene to determine KO, used as P1
TGGT1_ 258580_MutR	GTTGCCCTGTGGTGGGATGTT		TGGT1_258580 (ROP17)	Reverse primer within gene to determine KO, used as P2
TGGT1_203040_1F	AAGTTGACAGATTTCCTTCCCACTTCG		TGGT1_203040	Forward oligo for gRNA #1
TGGT1_203040_1R	AAAACGAAGTGGGAAGGAAATCTGTCA		TGGT1_203040	Reverse oligo for gRNA #1
TGGT1_203040_2F	AAGTTGTGAAGCAGAGAGATATCTAAG		TGGT1_203040	Forward oligo for gRNA #2
TGGT1_203040_2R	AAAACTTAGATATCTCTCTGCTTCACA		TGGT1_203040	Reverse oligo for gRNA #2
TGGT1_203040_MutF	ATGCAACCTCTTCTCCCGCATTCTC		TGGT1_203040	Forward primer within gene to determine KO, used as P1
TGGT1_203040_MutR	AGCTCCTAAAAACGGACGATGAGCC		TGGT1_203040	Reverse primer within gene to determine KO, used as P2
TGGT1_248260_1F	AAGTTGTCTCCTTCAATTTAGTTCGTG		TGGT1_248260	Forward oligo for gRNA #1
TGGT1_248260_1R	AAAACACGAACTAAATTGAAGGAGACA		TGGT1_248260	Reverse oligo for gRNA #1
TGGT1_248260_2F	AAGTTGCATCACGGTTCCCACCAACG		TGGT1_248260	Forward oligo for gRNA #2
TGGT1_248260_2R	AAAACGTTGGTGGGAACCGTGATGCA		TGGT1_248260	Reverse oligo for gRNA #2
TGGT1_248260_MutF	CTTCTGGGTGGTCGAGTTCTT		TGGT1_248260	Forward primer within gene to determine KO, used as P1
TGGT1_248260_MutR	TCAATACGGACTTCCCGTGCT		TGGT1_248260	Reverse primer within gene to determine KO, used as P2
TGGT1_225160_1F	AAGTTGCGTTCAAGTCGATTCCAGCG		TGGT1_225160	Forward oligo for gRNA #1
TGGT1_225160_1R	AAAACGCTGGAATCGACTTGAACGCA		TGGT1_225160	Reverse oligo for gRNA #1
TGGT1_225160_2F	AAGTTGTGCCTACTGAATGCTACCAG		TGGT1_225160	Forward oligo for gRNA #2
TGGT1_225160_2R	AAAACTGGTAGCATTCAGTAGGCACA		TGGT1_225160	Reverse oligo for gRNA #2
TGGT1_225160_MutF	ACCAGGAAAGTGTCGCTACT		TGGT1_225160	Forward primer within gene to determine KO, used as P1
TGGT1_225160_MutR	CAGCCATTGCAAGAGTTCTG		TGGT1_225160	Reverse primer within gene to determine KO, used as P2
TGGT1_213067_1F	AAGTTGCATTCGATAGTGTATGTGGG		TGGT1_213067 (GRA36)	Forward oligo for gRNA #1
TGGT1_213067_1R	AAAACCCACATACACTATCGAATGCA		TGGT1_213067 (GRA36)	Reverse oligo for gRNA #1
TGGT1_213067_2F	AAGTTGCTGTTCTGGGCCGCGTAGAG		TGGT1_213067 (GRA36)	Forward oligo for gRNA #2
TGGT1_213067_2R	AAAACTCTACGCGGCCCAGAACAGCA		TGGT1_213067 (GRA36)	Reverse oligo for gRNA #2
TGGT1_213067_MutF	TGTTTTTCCGTGGTGGTGTG		TGGT1_213067 (GRA36)	Forward primer within gene to determine KO, used as P1
TGGT1_213067_MutR	TCGTGTGTCGCTTTCGTCAA		TGGT1_213067 (GRA36)	Reverse primer within gene to determine KO, used as P2
TGGT1_257970_1F	AAGTTGCATGAGTGTTGTGTTCGCATG		TGGT1_257970	Forward oligo for gRNA #1
TGGT1_257970_1R	AAAACATGCGAACACAACACTCATGCA		TGGT1_257970	Reverse oligo for gRNA #1
TGGT1_257970_2F	AAGTTGGGAACGCGGCGGTTGCCGTG		TGGT1_257970	Forward oligo for gRNA #2
TGGT1_257970_2R	AAAACACGGCAACCGCCGCGTTCCCA		TGGT1_257970	Reverse oligo for gRNA #2
TGGT1_257970_MutF	AGGCATGTTCTATGCATCAA		TGGT1_257970	Forward primer within gene to determine KO, used as P1
TGGT1_257970_MutR	AATATGCAGACACTTTTGGC		TGGT1_257970	Reverse primer within gene to determine KO, used as P2
TGGT1_309160_F	GCTTTTTGGCGACGAATCCTGC		TGGT1_309160	Forward primer for checking the DNA quanlity of parasites
TGGT1_309160_R	GTCTTTTGCTTCGAGAGATTCCGC		TGGT1_309160	Reverse primer for checking the DNA quanlity of parasites
Loxp-DHFR-mCherry_R	ATAGTCCTGTCGGGTTTCGCCAC		pLoxp-DHFR-mCherry	Reverse primer within pLoxp-DHFR-mCherry plasmid to determine DHFR-mCherry integration, used as P3
pcDNA3.1-GRA35_F	CGGGGTACCATGGCGACAGAGCAAGTGGTCGCAG		TGGT1_226380 (GRA35)	Forward primer with KpnI site to construct pcDNA3.1-GRA35-HA plasmid
pcDNA3.1-GRA35-HA_R	CCGGAATTCTCAAGCGTAATCTGGAACATCGTATGGGTATCGCTGTCGTCTGGACAGTG		TGGT1_226380 (GRA35)	Reverse primer with EcoRI site and HA tag sequence to construct pcDNA3.1-GRA35-HA plasmid
pCMV-Flag-NLRP1_F	CGCGGATCCATGGAAGAATCTCAGTCCAAGC		Lewis rat Nlrp1	Forward primer with BamHI site to construct pCMV-Flag-NLRP1 plasmid
pCMV-Flag-NLRP1_R	CCGGAATTCTCAGAGTCTAACAGAGACCCCTC		Lewis rat Nlrp1	Reverse primer with EcoRI site to construct pCMV-Flag-NLRP1 plasmid
B1_F	CTGGCAAATACAGGTGAAATG		B1 gene	Forward primer for checking the presence of parasite
B1_R	GTGTACTGCGAAAATGAATCC		B1 gene	Reverse primer for checking the presence of parasite
Rat_Actin_F	GTCGTACCACTGGCATTGTG		Rat beta Actin	Forward primer for checking the DNA quanlity of infected rat brain
Rat_Actin_R	CTCTCAGCTGTGGTGGTGAA		Rat beta Actin	Reverse primer for checking the DNA quanlity of infected rat brain
